# Supplementary material for: The Phytocyanin Gene Family in Rice (Oryza sativa L.): Genome-Wide Identification, Classification and Transcriptional Analysis
Source: PLoS One. 2011 Oct 3;6(10):e25184. doi: 10.1371/journal.pone.0025184 (PMC3184959; doi:10.1371/journal.pone.0025184)
Supplement: Table S3 — ESTs expression profiles of rice PC genes. (XLS) [file pone.0025184.s006.xls]

## Sheet: TableS2
Table S2. ESTs expression profiles of OsPC genes
Gene	Locus	C	P	L	R	S	St	SAM	WP
OsENODL1	LOC_Os01g54430	-	-	-	-	-	-	-	-
OsENODL2	LOC_Os01g10480	-	-	-	-	-	-	-	-
OsENODL3	LOC_Os01g16610	-	-	-	-	-	-	-	-
OsENODL4	LOC_Os01g17470	-	-	5	-	-	23	-	+
OsENODL5	LOC_Os01g57880	-	-	-	-	-	-	217	-
OsENODL6	LOC_Os02g06670	-	-	-	-	-	-	-	-
OsENODL7	LOC_Os02g06690	-	-	-	-	-	-	-	-
OsENODL8	LOC_Os02g48820	-	7	-	-	-	15	-	+
OsENODL9	LOC_Os02g49350	-	28	-	-	-	-	-	+
OsENODL10	LOC_Os03g02400	-	7	-	-	-	-	-	+
OsENODL11	LOC_Os03g44630	-	-	-	-	-	-	-	+
OsENODL12	LOC_Os03g55120	90	151	-	58	30	7	217	+
OsENODL13	LOC_Os04g34480	-	-	-	-	-	-	-	-
OsENODL14	LOC_Os04g57750	-	79	-	-	-	-	-	+
OsENODL15	LOC_Os05g49580	-	21	-	-	-	-	-	+
OsENODL16	LOC_Os06g17730	-	-	-	-	-	-	-	-
OsENODL17	LOC_Os06g36010	-	35	-	-	-	-	-	-
OsENODL18	LOC_Os06g46740	-	-	-	58	-	-	-	+
OsENODL19	LOC_Os07g02200	18	101	11	29	30	15	435	+
OsENODL20	LOC_Os08g17160	12	-	5	29	30	15	217	+
OsENODL21	LOC_Os09g38540	6	233	5		-	-	-	+
OsENODL22	LOC_Os11g29910	-	-	-	-	-	-	-	-
OsENODL23	LOC_Os12g05470	-	-	-	-	-	-	-	-
OsENODL24	LOC_Os12g26880	-	-	-	-	-	-	-	-
OsUCL1	LOC_Os01g57690	30	-	-	-	-	-	-	+
OsUCL2	LOC_Os02g15710	-	-	-	-	-	-	-	-
OsUCL3	LOC_Os02g15730	-	-	-	-	-	-	-	-
OsUCL4	LOC_Os02g43660	12	7	-	351	-	39	-	+
OsUCL5	LOC_Os02g49850	12	14	5	14	-	-	-	+
OsUCL6	LOC_Os02g52180	-	21	-	-	-	-	-	+
OsUCL7	LOC_Os03g15340	-	226	-	29	-	-	-	+
OsUCL8	LOC_Os03g50140	-	131	11	-	30	7	-	+
OsUCL9	LOC_Os03g50160	12	7	11	14	30	7	-	+
OsUCL10	LOC_Os03g57730	-	-	-	-	-	-	-	-
OsUCL11	LOC_Os03g57740	-	-	-	-	-	-	-	-
OsUCL12	LOC_Os03g63390	-	-	-	73	-	47	-	+
OsUCL13	LOC_Os04g25454	-	-	-	-	-	-	-	-
OsUCL14	LOC_Os04g46120	-	-	-	-	-	-	-	-
OsUCL15	LOC_Os04g46130	-	-	11	-	-	63	-	+
OsUCL16	LOC_Os06g11490	-	246	75	43	30	299	435	+
OsUCL17	LOC_Os06g15600	-	-	-	-	-	-	-	-
OsUCL18	LOC_Os06g50420	-	-	-	-	-	-	-	-
OsUCL19	LOC_Os06g50650	-	-	-	-	-	-	-	-
OsUCL20	LOC_Os07g01440	-	-	-	73	-	-	-	+
OsUCL21	LOC_Os07g07170	-	-	-	-	-	-	-	-
OsUCL22	LOC_Os07g35860	-	-	-	29	-	-	-	-
OsUCL23	LOC_Os08g04310	36	7	52	-	-	31	-	+
OsUCL24	LOC_Os08g04340	327	-	11	-	-	23	-	+
OsUCL25	LOC_Os08g04350	-	-	-	-	-	-	-	-
OsUCL26	LOC_Os08g04360	-	-	-	-	-	-	-	-
OsUCL27	LOC_Os08g04370	-	-	-	-	-	-	-	+
OsUCL28	NA	-	-	-	-	-	-	-	-
OsUCL29	LOC_Os08g37660	66	-	250	115	43	61	15	+
OsUCL30	LOC_Os08g37670	78	354	296	879	246	654	435	+
OsUCL31	LOC_Os09g29390	-	64	46	87	-	39	-	+
OsUCL32	LOC_Os09g36940	-	-	5	-	-	-	-	-
OsUCL33	LOC_Os09g39940	6	-	17	73	61	23	-	+
OsUCL34	LOC_Os11g23930	-	-	-	-	-	-	-	+
OsUCL35	LOC_Os11g24140	-	-	-	644	61	-	-	+
OsSCL1	LOC_Os03g59280	-	7	-	14	-	15	-	+
OsSCL2	LOC_Os04g53710	-	-	-	-	-	-	-	-
OsSCL3	LOC_Os06g11310	12	36	34	117	-	47	-	+
C, callus; P, panicle; L, leaf,; R, root; S, seed; St, stem; SAM, shoot apical meristem; WP, whole plant. “+” and “-” represent “exist” and “not exist”, respectively. Underlined indicated specific expression.
