# Supplementary material for: The Phytocyanin Gene Family in Rice (Oryza sativa L.): Genome-Wide Identification, Classification and Transcriptional Analysis
Source: PLoS One. 2011 Oct 3;6(10):e25184. doi: 10.1371/journal.pone.0025184 (PMC3184959; doi:10.1371/journal.pone.0025184)
Supplement: Table S5 — MPSS analysis of rice and Arabidopsis PC genes. (XLS) [file pone.0025184.s008.xls]

## Sheet: TableS4
Table S4. MPSS analysis of OsPC and AtPC genes
Gene	Locus	NYR	NST	NYL	NME	NPO	NOS	NIP	NCA	Max		Gene	Locus	Ca	In	L	R	Si
OsENODL1	LOC_Os01g54430	-	-	-	-	-	-	-	-	0		AtENODL1	At5g53870	17	8	5	-	16
OsENODL2	LOC_Os01g10480	-	-	-	-	-	-	-	-	0		AtENODL2	At4g27520	558	1922	2864	536	2655
OsENODL3	LOC_Os01g16610	-	-	-	-	46	1	-	-	46		AtENODL3	At4g28365	-	-	-	-	-
OsENODL4	LOC_Os01g17470	44	362	62	161	30	-	143	-	362		AtENODL4	At4g32490	-	-	-	2	12
OsENODL5	LOC_Os01g57880	-	2	-	13	-	-	82	-	82		AtENODL5	At3g18590	-	9	-	-	-
OsENODL6	LOC_Os02g06670	-	-	-	-	-	-	-	-	0		AtENODL6	At1g48940	-	11	-	-	-
OsENODL7	LOC_Os02g06690	-	-	-	-	-	-	-	-	0		AtENODL7	At1g79800	-	10	4	-	-
OsENODL8	LOC_Os02g48820	-	-	-	-	-	46	-	-	46		AtENODL8	At1g64640	-	-	13	3	-
OsENODL9	LOC_Os02g49350	-	-	-	-	143	-	-	-	143		AtENODL9	At3g20570	-	-	-	-	-
OsENODL10	LOC_Os03g02400	5	24	-	92	-	18	1	4	92		AtENODL10	At5g57920	13	-	-	-	-
OsENODL11	LOC_Os03g44630	30	-	-	-	-	-	-	46	46		AtENODL11	At2g23990	-	-	-	-	-
OsENODL12	LOC_Os03g55120	276	1627	0	1674	8	705	1841	98	1841		AtENODL12	At4g30590	-	-	-	-	-
OsENODL13	LOC_Os04g34480	-	-	-	-	-	-	-	-	0		AtENODL13	At5g25090	96	552	102	305	302
OsENODL14	LOC_Os04g57750	-	-	-	-	637	-	-	-	637		AtENODL14	At2g25060	162	431	142	296	43
OsENODL15	LOC_Os05g49580	-	-	-	-	-	-	-	-	0		AtENODL15	At4g31840	13	-	4	26	16
OsENODL16	LOC_Os06g17730	-	-	-	-	-	-	-	-	0		AtENODL16	At3g01070	630	-	-	14	12
OsENODL17	LOC_Os06g36010	-	-	-	-	-	-	-	-	0		AtENODL17	At5g15350	664	632	579	1014	189
OsENODL18	LOC_Os06g46740	-	-	-	-	-	-	-	-	0		AtENODL18	At1g08500	7	23	4	222	19
OsENODL19	LOC_Os07g02200	66	95	1	30	-	142	703	-	703		AtENODL19	At4g12880	34	39	108	18	132
OsENODL20	LOC_Os08g17160	-	15	-	-	-	-	-	-	15		AtENODL20	At2g27035	-	-	-	-	-
OsENODL21	LOC_Os09g38540	256	213	153	144	636	483	177	130	636		AtENODL21	At5g14345	-	11	-	-	-
OsENODL22	LOC_Os11g29910	-	-	-	-	-	-	-	-	0		AtENODL22	At1g17800	-	-	-	-	-
OsENODL23	LOC_Os12g05470	-	-	-	-	-	-	-	-	0		AtPC1	At2g02850	33	356	23	105	14
OsENODL24	LOC_Os12g26880	244	1429	47	177	-	-	973	-	1429		AtUC1	At1g22480	-	-	-	-	-
OsUCL1	LOC_Os01g57690	198	757	-	4	-	-	-	183	757		AtUC2	At1g72230	-	-	-	-	-
OsUCL2	LOC_Os02g15710	-	-	-	-	-	-	-	-	0		AtUC3	At2g32300	-	-	-	26	-
OsUCL3	LOC_Os02g15730	-	-	-	-	-	-	-	-	0		AtUC4	At2g44790	16	3	36	665	-
OsUCL4	LOC_Os02g43660	1158	129	-	221	-	-	12	-	1158		AtUC5	At3g27200	-	21	-	39	49
OsUCL5	LOC_Os02g49850	10	16	93	281	-	24	124	137	281		AtUC6	At3g60270	-	-	8	219	-
OsUCL6	LOC_Os02g52180	-	-	-	-	-	-	-	-	0		AtUC7	At3g60280	-	-	-	50	-
OsUCL7	LOC_Os03g15340	-	-	-	-	-	-	-	-	0		AtUC8	At5g07475	-	74	4	104	-
OsUCL8	LOC_Os03g50140	25	-	-	-	-	234	19	10	234		AtSC1	At2g26720	-	-	-	-	-
OsUCL9	LOC_Os03g50160	3	131	67	-	-	-	39	-	131		AtSC2	At2g31050	-	-	-	-	-
OsUCL10	LOC_Os03g57730	-	-	-	-	-	-	-	-	0		AtSC3	At5g20230	327	292	41	5	62
OsUCL11	LOC_Os03g57740	-	-	-	-	-	-	-	-	0		AtSC4	At5g26330	0	11	11	10	10
OsUCL12	LOC_Os03g63390	-	-	-	-	-	-	-	-	0		At1g45063	At1g45063	-	-	-	-	-
OsUCL13	LOC_Os04g25454	-	-	-	-	-	-	-	-	0		At3g53330	At3g53330	-	-	-	-	-
OsUCL14	LOC_Os04g46120	-	-	-	-	-	-	-	-	0		At4g01380	At4g01380	-	-	12	193	-
OsUCL15	LOC_Os04g46130	-	270	-	286	-	-	47	-	286		Ca, callus; In, inflorence; L, leave; R, root; Si, silique.
OsUCL16	LOC_Os06g11490	-	36	9	4	-	42	19	54	54
OsUCL17	LOC_Os06g15600	-	-	-	-	-	-	-	-	0
OsUCL18	LOC_Os06g50420	-	-	-	-	-	-	-	-	0
OsUCL19	LOC_Os06g50650	-	-	-	-	-	-	-	-	0
OsUCL20	LOC_Os07g01440	132	-	-	-	-	-	-	-	132
OsUCL21	LOC_Os07g07170	-	-	-	-	-	-	-	-	0
OsUCL22	LOC_Os07g35860	-	-	-	-	-	-	-	-	0
OsUCL23	LOC_Os08g04310	13	237	320	442	-	-	257	-	442
OsUCL24	LOC_Os08g04340	3	-	-	-	-	-	-	2	3
OsUCL25	LOC_Os08g04350	-	-	-	-	-	-	-	-	0
OsUCL26	LOC_Os08g04360	-	-	-	-	-	-	-	-	0
OsUCL27	LOC_Os08g04370	-	-	21	-	-	-	-	-	21
OsUCL28	NA	-	-	-	-	-	-	-	-	0
OsUCL29	LOC_Os08g37660	14	-	-	28	21	59	-	-	59
OsUCL30	LOC_Os08g37670	3672	1797	2556	1359	316	833	1821	56	3672
OsUCL31	LOC_Os09g29390	-	50	129	348	4	13	247	-	348
OsUCL32	LOC_Os09g36940	21	-	-	-	-	-	-	-	21
OsUCL33	LOC_Os09g39940	63	-	33	-	-	-	-	-	63
OsUCL34	LOC_Os11g23930	-	-	-	-	-	-	-	-	0
OsUCL35	LOC_Os11g24140	76	-	-	-	-	-	-	-	76
OsSCL1	LOC_Os03g59280	-	-	-	-	-	-	-	-	0
OsSCL2	LOC_Os04g53710	-	-	-	-	-	-	-	-	0
OsSCL3	LOC_Os06g11310	-	8	4	2	-	-	-	-	8
NCA, 35 d callus; NGD, 10 d germinating seedlings grown in dark; NGS, 3 d germinating seed; NIP, 90 d immature panicle;NME, 60 d meristem tissue; NOS, ovary and mature stigma; NPO, mature pollen; NST, 60 d stem; NYL, 14 d young leaves; NYR, 14 d young roots.
Underlined and bold indicated specific expression; underlined indicated abundant expression.
